# Supplementary material for: Giant Elastocaloric Effect and Improved Cyclic Stability in a Directionally Solidified (Ni50Mn31Ti19)99B1 Alloy
Source: Materials (Basel). 2024 Sep 27;17(19):4756. doi: 10.3390/ma17194756 (PMC11477505; doi:10.3390/ma17194756)
Supplement: Supplementary file 1 [file materials-17-04756-s001.zip]

Archive with 1 entries (1 files):
- materials-3167742-supplementary.pdf
